# Supplementary material for: Pharmaceutical Public Health: A Mixed-Methods Study Exploring Pharmacy Professionals’ Advanced Roles in Public Health, Including the Barriers and Enablers
Source: Pharmacy (Basel). 2025 Mar 1;13(2):37. doi: 10.3390/pharmacy13020037 (PMC11932277; doi:10.3390/pharmacy13020037)
Supplement: Supplementary file 1 [file pharmacy-13-00037-s001.zip]

Archive with 7 entries (7 files):
- Supplementary S1_UK-Wide Survey for Pharmacy professionals with an interest in public_ population health.pdf
- Supplementary S2_Survey for Public Health Professionals about Pharmacy professionals (Final).pdf
- Supplementary S3__callforevidenceform_PPH manuscript.pdf
- Supplementary S4_PPH Workshop - contribution from participants.pdf
- Supplementary S4_SlidoPage_PPH Workshop - contribution from participants.JPG
- Supplementary S5_recommendations_from workshop participants.pdf
- Supplementary_Material_tables and boxes_revisionv2.pdf
